# Supplementary material for: Fusobacterium nucleatum-derived succinic acid aggravates colitis by triggering macrophage pro-inflammatory phenotypic transformation via SUCNR1/NF-κB axis
Source: Gut Microbes. 2026 Jul 15;18(1):2702183. doi: 10.1080/19490976.2026.2702183 (PMC13374752; doi:10.1080/19490976.2026.2702183)
Supplement: supplementary materials2.xlsx [file KGMI_A_2702183_SM3630.xlsx]

## Sheet: Sheet1
Compounds	VIP	P-value	FDR	Fold_Change	Log2FC	Type
Oxindole	1.46786	1.63336e-06	0.00023141	13.5905	3.76453	up
Pyrrolidine	1.36623	7.6093e-05	0.002228	8.41938	3.07371	up
Gly-Val	1.20958	0.0437238	0.12528	2.6331	1.39676	up
Creatinine	1.4209	6.31792e-06	0.000554966	13.0881	3.71019	up
Trigonelline	1.41127	4.09582e-05	0.00153613	6.93885	2.7947	up
Thr-Trp	1.27519	0.0412651	0.120343	3.80134	1.92651	up
2-Indolecarboxylic acid	1.44515	0.00243594	0.0184778	8.85024	3.14572	up
N-Ethylglycine	1.22722	0.0180043	0.0699158	2.97948	1.57506	up
APGPR Enterostatin	1.39926	0.00124998	0.0116065	4.09812	2.03496	up
Tranexamic acid	1.37593	0.00914458	0.0437026	2.31909	1.21356	up
Methy Indole-3-Acetate	1.4136	0.00217505	0.0169979	2.76279	1.46613	up
cis-Citral	1.45984	6.02566e-05	0.00194677	3.86849	1.95177	up
Leu-Met	1.2051	0.0270727	0.0923162	2.53118	1.33981	up
Succinic acid	1.29629	0.0398448	0.117844	2.07722	1.05465	up
2-(Methylamino)benzoic acid	1.38967	0.0166363	0.0663038	2.48903	1.31559	up
N-Acetyl-D-glucosamine	1.33519	0.0158979	0.0643726	4.80663	2.26502	up
1-(2-Amino-3-phenylpropanoyl)-4-hydroxypyrrolidine-2-carboxylic acid	1.41928	9.51626e-05	0.00254806	6.19137	2.63026	up
Purine	1.4424	0.00208402	0.0164348	14.9222	3.89939	up
3,4-Dihydroxyhydrocinnamic acid	1.31689	0.0301072	0.0985991	6.08591	2.60547	up
Acetaminophen glucuronide	1.42245	0.00112224	0.0108385	4.46388	2.1583	up
Ethylparaben	1.45051	8.73926e-07	0.000174467	20.0206	4.32341	up
N8-Acetylspermidine	1.27357	0.0308014	0.099617	3.16071	1.66025	up
Inosine diphosphate	1.41913	1.23883e-05	0.000766332	9.23915	3.20776	up
Dimethyl fumarate	1.45944	0.000133904	0.00319758	66.2635	6.05014	up
Isopentenyl pyrophosphate	1.43301	9.66881e-05	0.00255816	4.16578	2.05859	up
(-)-alphTerpineol	1.2497	0.0306488	0.0992694	2.07023	1.04979	up
N-Methylnicotinamide	1.39428	0.0138936	0.0591287	4.5872	2.19761	up
Atrazine	1.37971	0.00106314	0.0104928	2.66741	1.41544	up
Isatin	1.32441	0.00208227	0.0164348	17.0127	4.08854	up
PC(O-16:0_20:5)	1.33929	0.0443001	0.126178	6.83263	2.77244	up
3-Methylcatechol	1.47015	1.33241e-06	0.000225076	14.2522	3.83311	up
Estradiol-3-sulfate	1.16557	0.0463201	0.130409	3.33706	1.73858	up
Limonin	1.20074	0.0338926	0.106023	3.51874	1.81506	up
C24-Ceramide	1.11326	0.0467598	0.130586	2.65714	1.40987	up
Isoniazid	1.32808	0.0242694	0.0867299	4.19596	2.069	up
N-succinyl-LL-2,6-diaminopimelic acid	1.43487	0.00486938	0.0287451	5.60206	2.48596	up
1,2-Diacylglycerol-LD-Ppool	1.46604	0.000851005	0.00918333	14.3361	3.84158	up
2-Methyl-1,3-cyclohexadiene	1.30998	0.0118033	0.0520482	2.36953	1.2446	up
Phenyl hydrogen sulfate	1.45991	0.000771558	0.00871127	14.8254	3.88999	up
Iberin	1.40232	0.000937319	0.00970921	2.5136	1.32975	up
5-Aminoimidazole ribonucleotide	1.15622	0.0295563	0.0976759	2.04825	1.03439	up
Sulforaphane	1.41438	0.000246192	0.00451053	3.53063	1.81993	up
2-(Methylthio)-3H-phenoxazin-3-one	1.44794	0.00199779	0.0161292	21.5077	4.42678	up
Prednisolone	1.2383	0.00836116	0.0412285	4.39562	2.13607	up
Trimethoprim	1.34672	0.0025584	0.0192077	3.04157	1.60482	up
1-Isothiocyanatopentane	1.41329	0.00391554	0.0249957	3.16803	1.66359	up
Serotonin O-sulfate	1.43159	0.00260821	0.0193349	8.41453	3.07288	up
Biotin sulfone	1.25334	0.0175348	0.068832	2.89307	1.5326	up
Morphine	1.24122	0.0469148	0.130825	4.6704	2.22355	up
Methyl 2-aminobenzoate	1.45709	0.000290258	0.00494105	5.64496	2.49696	up
Oxolinic acid	1.40389	0.00124758	0.0116065	3.38814	1.76049	up
Perlolyrine	1.46531	9.8546e-05	0.00258265	2.87331	1.52271	up
Aromadendrin	1.43514	0.00304397	0.021098	3.88824	1.95912	up
Secobarbital	1.40332	0.000596118	0.00762678	3.46395	1.79242	up
5-(2-Furanyl)-3,4-dihydro-2H-pyrrole	1.11122	0.0495389	0.135899	2.40294	1.2648	up
(E)-1-Propenyl 2-propenyl disulfide	1.25582	0.0120314	0.052789	2.83112	1.50137	up
Thiotepa	1.45275	2.82779e-05	0.00124197	9.10581	3.18679	up
3-(Methylthio)propyl isothiocyanate	1.45336	0.000895086	0.00942738	3.85485	1.94667	up
Postin	1.41741	0.000918447	0.00958152	3.46652	1.79349	up
5-Ethoxy-4,5-dihydro-2(3H)furanone	1.36608	2.92412e-05	0.00127156	28.6169	4.8388	up
Dobutamine	1.46907	8.62397e-08	6.43291e-05	3.1494	1.65508	up
Phenformin	1.22428	0.00698263	0.03664	5.52789	2.46673	up
4-(Dimethylamino)azobenzene	1.11558	0.0494212	0.135897	5.48556	2.45564	up
Diallyl disulfide	1.43361	0.000236953	0.00444743	5.51918	2.46445	up
Tolmetin	1.16702	0.0300664	0.0985991	5.03403	2.33172	up
6-Methylcoumarin	1.32461	0.0441289	0.125853	7.78968	2.96156	up
3-Methyl-2-butene-1-thiol	1.46523	5.78966e-06	0.000518942	13.6186	3.76751	up
Tetradecanoylcarnitine	1.20261	0.0343546	0.107011	2.17058	1.11808	up
Thiethylperazine	1.21175	0.0280877	0.0943851	2.16623	1.11519	up
Felbamate	1.23198	0.0438137	0.12528	6.3693	2.67114	up
Diethyl maleate	1.33437	0.0277057	0.0939859	10.3435	3.37066	up
parImazamethabenz	1.38206	0.00945532	0.0445331	3.24608	1.6987	up
7-Aminoclonazepam	1.29428	0.019593	0.0746337	2.44797	1.29158	up
Noroxycodone	1.44324	0.00223036	0.0173683	3.06326	1.61507	up
Desmethylclomipramine	1.46366	9.56165e-07	0.000174978	15.6114	3.96453	up
Diethylstilbestrol	1.32781	0.00482206	0.028504	2.82612	1.49882	up
demethoxyfumitremorgin C	1.46498	0.000441516	0.00627553	5.33472	2.41541	up
Cotinine	1.45557	0.000211864	0.00412884	11.9326	3.57683	up
Zotepine	1.43134	0.000133168	0.00319758	7.41875	2.89118	up
Ile-Met	1.41881	0.00860131	0.0421148	5.30167	2.40645	up
Acetoxyacetone	1.41473	0.0162359	0.0652677	5.0863	2.34662	up
Indican	1.45673	1.33681e-05	0.00078136	6.23906	2.64133	up
O-Toluidine	1.46125	0.000460411	0.00646047	29.003	4.85813	up
Indirubin	1.45714	0.000802259	0.00889779	3.30059	1.72272	up
2-Methylpropyl formate	1.21815	0.0277907	0.094107	2.20972	1.14386	up
4-Hydroxy-4-methyltetrahydro-2H-pyran-2-one	1.39359	0.00986529	0.0459473	2.27448	1.18554	up
Ceanothine C	1.4697	7.43836e-06	0.000616402	2.30051	1.20196	up
4-Methyl-5-vinylthiazole	1.44866	0.00084166	0.00912734	4.71447	2.2371	up
Azaperone	1.46056	8.00778e-08	6.43291e-05	12.387	3.63076	up
Portulacaxanthin II	1.19285	0.0240423	0.0861832	2.40334	1.26504	up
Desmedipham	1.21196	0.022126	0.0810048	3.32961	1.73535	up
Clozapine	1.29103	0.0443437	0.12622	4.75183	2.24848	up
Faicar	1.42925	0.00341583	0.0228237	2.28146	1.18996	up
Piroxicam	1.35298	0.0126839	0.0548846	3.34711	1.74292	up
Phenylpyruvic acid	1.35695	5.55203e-05	0.0018639	16.0388	4.0035	up
2,6-Dimethylaniline	1.37753	0.00112284	0.0108385	3.72321	1.89655	up
2-(N-Morpholino)ethanesulfonic acid	1.462	2.27654e-05	0.00111095	3.34874	1.74362	up
N-Cyclohexylformamide	1.296	0.0217163	0.0800152	3.60289	1.84916	up
4-Acetylbutyrate	1.46919	0.000874755	0.00928001	64.2061	6.00464	up
4-Amino-7-chloroquinoline	1.42769	8.82721e-05	0.00246937	3.74061	1.90327	up
Trp-His	1.32651	0.0101444	0.0470052	2.10879	1.07641	up
Phenacetin	1.3693	0.00385283	0.0246671	3.65158	1.86852	up
PC(18:3_22:2)	1.38734	0.00210442	0.0165342	2.06177	1.04388	up
PC(18:2_22:4)	1.17827	0.0360069	0.110202	2.50756	1.32629	up
isopentenyl adenosine	1.45777	0.000600125	0.00762678	2.54387	1.34702	up
PE-NMe2(18:1_18:3)	1.2502	0.000906703	0.00949081	6.66833	2.73733	up
PC(18:2_20:2)	1.36231	0.00158843	0.0137331	8.39882	3.07019	up
PC(18:3_18:0)	1.26474	0.00375021	0.0243293	3.47595	1.79741	up
PC(14:1_22:2)	1.36254	0.00509991	0.0295499	7.14643	2.83722	up
Hygrine	1.46045	0.000193811	0.00397766	2.95527	1.56329	up
PE-NMe2(14:0_22:4)	1.3449	0.00298945	0.0210571	8.4811	3.08425	up
PA(22:1_20:2)	1.36135	0.0279666	0.0942666	4.82296	2.26992	up
PC(20:2_18:4)	1.42489	0.00900969	0.0433887	7.4747	2.90202	up
PC(18:0_18:3)	1.31887	0.00384102	0.0246621	3.64714	1.86677	up
Harmanine	1.33127	0.0178127	0.0694792	3.17544	1.66696	up
PC(18:1_20:2)	1.1357	0.025021	0.0884557	4.95007	2.30745	up
1-(5Z,8Z,11Z,14Z,17Z-eicosapentaenoyl)-2-(13Z,16Z-docosadienoyl)-sn-glycerol	1.31916	0.00800221	0.039893	2.04236	1.03023	up
2-hydroxy-3,4-dihydro-2H-1,4-benzoxazin-3-one	1.4601	7.57889e-05	0.002228	14.6865	3.87642	up
3-Hydroxymonoethylglycinexylidide	1.27911	0.037671	0.113947	3.37008	1.75278	up
2-Methoxy-3-methylpyrazine	1.25827	0.0303219	0.0986473	2.08458	1.05975	up
2-Methyl-3-oxopropanoic acid	1.20092	0.0330958	0.104727	3.10766	1.63583	up
Nitrosobenzene	1.22366	0.0256983	0.0900055	2.9485	1.55998	up
Ethylone	1.17488	0.00319931	0.0216967	4.41164	2.14132	up
3-Hydroxy-betionone	1.21832	0.0129078	0.0555796	4.16014	2.05663	up
Diethyl carbonate	1.43383	2.56085e-05	0.00114511	8.99028	3.16837	up
Bisphenol AF	1.25729	0.0105578	0.0482014	3.12411	1.64344	up
4-(Aminomethyl)benzoic acid	1.46776	0.000477932	0.00658003	6.94704	2.7964	up
Pantolactone	1.33421	0.00404612	0.025449	11.2893	3.49688	up
Carboxin	1.35483	0.020309	0.0762368	2.99434	1.58224	up
5-Hydroxy-1-(4-hydroxy-3-methoxyphenyl)octan-3-one	1.41939	0.00410131	0.025623	3.60318	1.84927	up
2-Nitrotoluene	1.38008	0.0212944	0.0789908	6.04173	2.59496	up
Thiorphan	1.40876	0.00195738	0.0160389	3.24379	1.69768	up
2-Pyridineacetic acid	1.42659	6.91044e-05	0.00210863	4.49213	2.1674	up
N-Phenylacetyl pyroglutamic acid	1.40761	4.14967e-05	0.00153613	6.14072	2.61841	up
RHODANINE	1.11112	0.0371218	0.112908	2.10096	1.07105	up
Carnitine C16:1	1.29781	0.0346069	0.107416	4.53262	2.18034	up
3-Methoxyanthranilate	1.46971	9.57263e-05	0.00254806	5.32508	2.4128	up
aniracetam	1.28904	0.00443467	0.0269021	4.7764	2.25592	up
Norquetiapine	1.26927	0.00614512	0.0334027	5.8293	2.54332	up
Bentazone	1.3014	0.0175528	0.068832	2.04647	1.03314	up
Semilepidinoside A	1.43227	0.000500973	0.00679097	2.51913	1.33293	up
Betaxolol	1.46575	1.05381e-05	0.000670771	2.02426	1.0174	up
DG(20:2_18:2_0:0)	1.41917	0.00280354	0.0202187	2.05841	1.04153	up
12-O-D-Glucuronoside-13-hydroxyoctadec-9Z-enoate	1.41298	0.00049459	0.0067252	2.40078	1.2635	up
12-Hydroxy-13-O-D-glucuronoside-octadec-9Z-enoate	1.4391	8.68829e-07	0.000174467	12.0979	3.59668	up
Ethyl N-acetyl-L-tyrosinate	1.46461	6.65082e-05	0.00207166	37.5888	5.23223	up
5-Methyluridine	1.38498	0.00132103	0.0120874	2.38584	1.2545	up
Phenylhydroxylamine	1.27309	0.0121946	0.053081	2.61515	1.38689	up
Tosyl-L-lysine chloromethyl ketone	1.4651	0.000704667	0.00825305	5.51577	2.46356	up
2,3-Dimethoxyphenol	1.42599	1.64474e-05	0.000880938	9.89827	3.30718	up
(S)-N-Hydroxy-4-(3-methyl-2-phenylbutanamido)benzamide	1.40759	0.00109552	0.010645	4.06263	2.02242	up
2-Amino-2-deoxymannose	1.45838	0.00136812	0.0124405	20.692	4.371	up
7-Aminoflunitrazepam	1.40746	0.00605842	0.0330952	2.09406	1.0663	up
N-Methylphthalimide	1.41022	0.0301377	0.0985991	12.1148	3.5987	up
Rofecoxib	1.41597	0.00776922	0.0392494	7.29846	2.86759	up
TFPI	1.46994	0.00027419	0.00475985	118.94	6.89409	up
Erythrulose	1.44002	0.00010128	0.00258616	2.66987	1.41677	up
2-Methoxy-4-[(1e)-3-Methoxyprop-1-En-1-Yl]phenol	1.46909	1.70723e-05	0.000892638	259.95	8.02209	up
6-Methoxyquinoline	1.46361	9.38494e-06	0.000670771	2.24107	1.16419	up
Myoseverin	1.36874	0.00432336	0.0264682	2.0695	1.04928	up
6-Methyl-2-(p-tolylamino)-4H-benzo[d][1,3]oxazin-4-one	1.45617	5.74183e-05	0.0018961	13.6951	3.77559	up
H-Gly-alphe-OH	1.21608	0.0407101	0.119279	2.01395	1.01003	up
Seryl-lysyl-aspartic acid	1.01359	0.0395402	0.117338	2.7459	1.45728	up
4-Hydroxyazobenzene	1.38754	0.0227946	0.0828758	7.82037	2.96724	up
(3S)-3-benzyl-4-methyl-3,4-dihydro-1H-1,4-benzodiazepine-2,5-dione	1.42729	8.24249e-06	0.000635106	7.59175	2.92443	up
Mexacarbate	1.33546	0.0011846	0.0112718	6.02505	2.59097	up
Profluralin	1.3102	0.0295019	0.0975694	3.33053	1.73575	up
Fenfuram	1.46083	0.000449956	0.00635436	6.10391	2.60973	up
Pyracarbolid	1.43837	0.00225327	0.0174847	3.96358	1.9868	up
Gly-Pro-Ser	1.46623	6.50587e-07	0.000142869	2.85831	1.51516	up
Deisopropylhydroxyatrazine	1.33866	0.0169805	0.0672484	6.56733	2.71531	up
3-(2-Aminopropyl)phenol	1.40947	4.77215e-06	0.000465762	11.9722	3.58162	up
Glu-Val-Phe	1.43787	7.79757e-05	0.00223836	3.80116	1.92644	up
Dioxacarb	1.43855	0.000135921	0.00320949	21.746	4.44268	up
Acetaminosalol	1.38662	0.000720224	0.00834623	4.46661	2.15918	up
Todralazine	1.38483	0.000776787	0.00871664	2.93431	1.55302	up
Indanofan	1.42924	0.00251749	0.0189654	2.01767	1.01269	up
callytriol C	1.19728	0.0401425	0.118247	2.28386	1.19147	up
Gly-Gly-Phe	1.36081	0.00374748	0.0243293	2.20845	1.14303	up
S-(1,2-Dicarboxyethyl)glutathione	1.36225	0.0150996	0.0625045	2.18157	1.12536	up
2,2-Bis(4-hydroxy-3-methylphenyl)propane	1.36336	0.00983102	0.045885	3.12886	1.64564	up
Chymostatin	1.38764	0.0248945	0.0882439	5.79265	2.53422	up
Tiamulin	1.45941	6.85426e-05	0.00210863	2.03434	1.02456	up
N-Furfurylformamide	1.2515	0.0437614	0.12528	7.53838	2.91425	up
Metalaxyl-M	1.26864	0.000585003	0.0075347	8.30284	3.0536	up
Glaucarubinone	1.23706	0.0162574	0.0652677	3.36374	1.75007	up
N-methyl-L-glutamic Acid	1.26236	0.0467404	0.130586	2.45946	1.29834	up
3-Phosphoglyceric acid	1.46446	0.000949602	0.00976733	20.0118	4.32278	up
S-nitrosoglutathione	1.43741	0.000468487	0.00650179	8.61896	3.10751	up
Pro-Glu-Leu	1.43471	0.00140858	0.0127557	3.25165	1.70117	up
Pro-Ile-Tyr	1.2047	0.0417911	0.121577	2.35476	1.23558	up
Allantoic acid	1.39632	0.000369112	0.00564678	4.54096	2.183	up
5,5-Dihydroxyleucine	1.17241	0.0326525	0.103674	2.8067	1.48887	up
Pro-Glu-Glu	1.34371	0.0131031	0.056255	2.80158	1.48624	up
Pro-Tyr-Glu	1.46077	0.00382163	0.0246621	88.7202	6.47119	up
Pro-Gly-Val	1.33518	0.00278306	0.0201703	6.16467	2.62402	up
Val-Ile-Gly	1.46006	0.000427263	0.00617282	3.10909	1.63649	up
Pro-Ile-Gln	1.41223	0.00607175	0.0331205	2.18567	1.12808	up
Pro-Val-Lys	1.44452	0.000236219	0.00444743	4.52949	2.17935	up
Pro-Tyr-Lys	1.27406	0.00505315	0.0293564	4.50914	2.17285	up
Pro-Ile-Val	1.45529	0.0020933	0.0164763	3.73158	1.89979	up
Pro-Thr-Leu	1.47039	3.7001e-05	0.00146404	10.0555	3.32992	up
Pro-Ile-Gly	1.24358	0.0018003	0.0149752	7.4147	2.89039	up
Pro-Glu-Gly	1.40686	0.00330984	0.0222957	2.29135	1.1962	up
Lys-Lys-Asn	1.30777	0.00422413	0.026012	4.18968	2.06684	up
Val-Pro-Lys	1.4207	0.00149847	0.0134076	3.85502	1.94674	up
Ile-Ile-Ala	1.37708	0.00535315	0.0304055	3.3881	1.76048	up
Leu-Ala-Lys	1.44654	0.000389595	0.00580034	2.60082	1.37897	up
Pro-Lys-Tyr	1.41778	0.00764243	0.0388041	2.70318	1.43466	up
Glu-Ile-Glu	1.35818	0.00306452	0.021146	2.24018	1.16361	up
Histidyltryptophyldiketopiperazine	1.23616	0.0401039	0.118212	4.07678	2.02743	up
Leu-Ile-Lys	1.40571	0.000630543	0.00777906	5.77723	2.53038	up
Leu-Pro-Thr	1.46536	1.2755e-05	0.000778057	2.152	1.10568	up
Pro-Pro-Gln	1.43981	0.000866596	0.00927717	3.83477	1.93914	up
His-Asn-Ala	1.13504	0.0419569	0.121794	2.30168	1.20269	up
Gly-Val-Ser	1.42226	0.00298835	0.0210571	8.62683	3.10883	up
Ile-His-Gly	1.4705	0.000176817	0.00378305	33.0042	5.04458	up
Pro-His-Glu	1.45324	2.5812e-05	0.00114511	2.10966	1.07701	up
Ile-Val-Met	1.34708	0.0198304	0.0751242	4.86651	2.28289	up
Val-Tyr-Asn	1.17363	0.0433662	0.12465	2.51449	1.33027	up
Gly-Tyr-Asp	1.04124	0.047944	0.133357	2.58774	1.37169	up
Lys-Val-Gly	1.44758	0.000125958	0.00307338	2.4656	1.30194	up
Val-Val-Asp	1.45169	0.000236389	0.00444743	3.81074	1.93007	up
Gly-Val-Asp	1.43129	2.4047e-06	0.00031063	14.4023	3.84823	up
Ala-Glu-Val	1.34571	0.000555686	0.00724969	8.49171	3.08606	up
Gly-Lys-Asn	1.46465	8.23093e-06	0.000635106	3.36223	1.74942	up
Ala-Phe-Asn	1.30027	0.00915775	0.0437026	3.67078	1.87609	up
Ile-Phe-Tyr	1.46776	7.99882e-06	0.000635106	2.6129	1.38565	up
Leu-Thr-Trp	1.38334	9.32496e-05	0.00254806	8.72665	3.12543	up
Phe-Ile-Ser	1.37796	0.00714791	0.0372846	2.40472	1.26587	up
Ile-Pro-Gln	1.30431	0.000444394	0.00629606	6.46571	2.69281	up
Ala-VaAsp	1.21542	0.0258832	0.0903706	2.12103	1.08477	up
Phe-Gln-Thr	1.32631	0.0072091	0.0374259	2.10746	1.0755	up
2-Aminomuconic acid semialdehyde	1.32433	0.0171577	0.0677666	2.24574	1.16719	up
Pro-Lys-Phe	1.23253	0.0377271	0.114038	3.38175	1.75777	up
Ile-Ile-Phe	1.44963	2.8379e-06	0.000346223	15.0097	3.90782	up
Ala-Pro-Thr	1.35923	0.0113476	0.0505975	3.14646	1.65373	up
5-Methyl-3-isoxazolyl sulfate	1.45604	4.53593e-06	0.000452768	4.23751	2.08322	up
Pro-Ser-Asn	1.07354	0.0364775	0.111179	2.24691	1.16794	up
6-Hydroxyhexan-6-olide	1.32424	0.000363284	0.0055963	9.4702	3.24339	up
Tyr-Gln-Phe	1.45399	0.00185538	0.0153462	7.15357	2.83866	up
(10S)-Juvenile hormone III diol phosphate	1.35651	0.0163714	0.0655454	2.46094	1.29921	up
Leu-Ser-Ser	1.4664	1.46469e-07	6.43291e-05	13.8522	3.79205	up
Cys-Pro-Glu	1.44647	0.00104207	0.0103313	2.77418	1.47206	up
Gly-Thr-Asp	1.29766	0.0177362	0.0693655	4.20477	2.07203	up
Ser-Glu-Gly	1.41409	0.000679655	0.00811125	2.45645	1.29657	up
Ser-Phe-Met	1.13137	0.0465334	0.130586	2.1926	1.13264	up
2,3,4,6-Tetrahydroxybenzoic acid	1.42151	0.000435581	0.0062315	2.4809	1.31086	up
Ile-Gln-Trp	1.25672	0.0163436	0.0654937	2.07724	1.05467	up
(2R)-2-[[(2S,3R)-3-amino-2-hydroxy-4-phenyl-butanoyl]amino]-4-methyl-pentanoic acid	1.40851	0.000163809	0.00361464	6.26156	2.64652	up
Pro-Leu-Cys	1.28035	0.00747772	0.0384119	3.47329	1.7963	up
Apicidin	1.17756	0.0353636	0.108994	2.03803	1.02718	up
Phe-Glu-Tyr	1.12015	0.0262735	0.0909323	2.40166	1.26403	up
(1E,4Z,6E)-5-hydroxy-1,7-bis(4-hydroxyphenyl)hept1,4,6-trien-3-one	1.40946	0.000605062	0.00762678	3.03315	1.60081	up
Gly-Leu-Cys	1.44673	0.000469278	0.00650179	2.89778	1.53495	up
3,4-Dihydro-2-methylene-3-oxo-2H-1,4-benzoxazine-5-carboxylate	1.33029	0.00121321	0.0114099	3.55422	1.82953	up
1,3-Dimethylisoquinoline-6,8-diol	1.42582	0.00156192	0.0136381	2.51721	1.33183	up
Val-Phe-Ser	1.44214	4.23206e-05	0.00153613	3.92343	1.97212	up
Val-Cys-Asp	1.20632	0.0231631	0.0838685	2.58495	1.37014	up
Thr-Phe-Asp	1.38087	0.00529409	0.0302362	2.4304	1.2812	up
N-(4-coumaroyl)-L-homoserine lactone	1.45427	0.000201987	0.00405081	4.60342	2.20271	up
4-(Methylsulfanyl)-2-oxobutanoic acid	1.4491	1.35208e-05	0.00078136	4.67348	2.2245	up
Pseudo-conhydrine	1.34711	0.0405543	0.11906	5.67394	2.50435	up
6-[2-(2H-1,3-benzodioxol-5-yl)-1-carboxy-2-oxoethyl]-3,4,5-trihydroxyoxane-2-carboxylic acid	1.4098	0.000273319	0.00475985	4.81925	2.26881	up
2-(4-hydroxyphenyl)-1-(2,3,4-trihydroxy-5-methoxyphenyl)propan-1-one	1.2062	0.0277335	0.0939859	2.10015	1.07049	up
2-Hydroxy-2-methylbutyric acid	1.47001	0.000138195	0.00324573	16.927	4.08125	up
Hydroxyphenyllactic acid	1.46118	9.56819e-06	0.000670771	2.13464	1.09399	up
N-Acetyl-L-tyrosine	1.44282	0.000360306	0.00557205	4.59504	2.20008	up
p-Aminobenzoic acid	1.37473	0.000139674	0.00326206	19.9396	4.31756	up
Formylanthranilic acid	1.46836	0.000833269	0.00910439	18.8227	4.2344	up
Cys-Gly	1.46387	0.000210505	0.00412741	9.01343	3.17208	up
Ethoxyacetic acid	1.24549	5.97775e-05	0.00194677	9.88019	3.30454	up
3-Hydroxybutyric acid	1.39715	0.0260788	0.0906873	24.8714	4.63642	up
2-Picoline	1.23608	0.000543912	0.00717376	6.94424	2.79582	up
Benzamide	1.41333	0.00070291	0.00825305	30.7905	4.94442	up
Homocysteine	1.12889	0.0498378	0.136464	3.12248	1.64269	up
S-Phenylmercapturic acid	1.46055	5.60516e-06	0.000512872	2.76089	1.46513	up
Tropate	1.4697	1.24562e-07	6.43291e-05	4.77232	2.25469	up
Butyric acid	1.41432	0.0127965	0.0552084	82.6138	6.36831	up
2-Methylsuccinic Acid	1.41626	0.000129497	0.00314227	5.04507	2.33487	up
p-Coumaraldehyde	1.45268	0.00356793	0.0234586	10.2279	3.35444	up
Theophylline	1.43124	2.68389e-06	0.00033679	17.5868	4.13642	up
Tetrahydrocurcumin	1.44439	0.000282147	0.00487869	3.84387	1.94256	up
Hexanoylglycine	1.42393	0.00950662	0.0445678	3.17376	1.6662	up
2'-Deoxyuridine	1.41483	0.00029247	0.00494105	7.83503	2.96994	up
Cysteine	1.32401	0.0485033	0.134063	4.09023	2.03218	up
N-Acetylasparagine	1.37326	0.00471915	0.0281942	2.46917	1.30403	up
Phe-Thr	1.32762	0.00713384	0.0372554	2.10083	1.07096	up
Aminohippuric acid	1.11697	0.0448294	0.127108	3.39366	1.76284	up
Xanthurenic acid	1.37281	0.00068488	0.00812971	5.15719	2.36659	up
Indole-3-carbinol	1.27943	0.00890046	0.0430516	2.12792	1.08945	up
Phenylpropionylglycine	1.22219	0.0128411	0.0553467	2.38436	1.2536	up
Threonylproline	1.41112	0.00893183	0.0431487	2.22006	1.1506	up
3-Methylglutaric acid	1.36555	0.00746441	0.0384119	2.44902	1.2922	up
(S)-2-Azetidinecarboxylic acid	1.31585	0.0165402	0.0661005	2.12957	1.09056	up
1-Hexadecanoyl-sn-glycero-3-phosphoethanolamine	1.39422	0.00495927	0.0290028	6.41066	2.68047	up
4,5betDihydrocortisone	1.27329	0.00123557	0.0115574	5.2669	2.39695	up
2-Methyl-3-hydroxybutyric acid	1.44711	0.00261057	0.0193349	2.97254	1.57169	up
Ethylmalonic acid	1.43214	0.00204172	0.016314	6.02917	2.59196	up
Desaminotyrosine	1.33772	0.00426591	0.026204	2.22222	1.152	up
N-Phenylacetylphenylalanine	1.4166	1.83787e-06	0.000252247	14.7001	3.87776	up
6-Hydroxyisobutyric acid	1.35809	0.00562289	0.031336	9.7533	3.28589	up
2,8-Quinolinediol	1.16608	0.0235444	0.0850387	2.05821	1.04139	up
1-Stearoyl-2-linoleoyl-sn-glycero-3-phosphoethanolamine	1.42389	0.0231465	0.0838685	14.761	3.88371	up
cis-3-Hexenyl acetate	1.44663	0.00149889	0.0134076	5.40219	2.43354	up
Phenylpropiolic acid	1.43936	9.15779e-05	0.00252962	3.24046	1.6962	up
1-Phenyl-1,2-propanedione	1.39457	0.00859792	0.0421148	3.68286	1.88083	up
4-Methylbenzaldehyde	1.45862	0.000326779	0.00517784	11.0404	3.46472	up
1-Hydroxyisoquinoline	1.37464	0.000410289	0.00602672	14.9507	3.90214	up
Benzofuran	1.46262	3.48962e-05	0.00142718	4.89196	2.29041	up
Alanyleucine	1.33289	0.00843131	0.0414333	3.19595	1.67625	up
Benzyl thiocyanate	1.38838	0.00126275	0.0116758	2.85752	1.51476	up
Pilocarpine	1.37232	0.00308948	0.0212347	3.37021	1.75284	up
Monoethyl carbonate	1.40516	0.00759969	0.0386317	3.72259	1.89631	up
Benzyl isothiocyanate	1.42993	0.000148726	0.00338449	3.37821	1.75626	up
3-Methylpyridine	1.46285	0.000889434	0.009413	25.9106	4.69547	up
Carbonyl sulfide	1.44565	0.000739251	0.00851307	6.32109	2.66017	up
Ellipticine	1.38612	0.0318914	0.101917	7.94649	2.99032	up
Zoxazolamine	1.28715	0.0139541	0.0592712	6.25256	2.64445	up
Methyl hippurate	1.44053	0.00301776	0.0210716	2.67211	1.41798	up
Benzothiazole	1.46096	0.00102272	0.0102318	3.70405	1.8891	up
Enalaprilat	1.3267	0.000373445	0.00567534	5.60236	2.48603	up
N,N-Diethylbenzeneacetamide	1.45298	0.000614756	0.00768748	9.0209	3.17327	up
2,5-Dihydro-2,4,5-trimethyloxazole	1.42936	0.0017274	0.0145899	2.48343	1.31234	up
Quindoxin	1.17339	0.0381364	0.1146	4.94025	2.30458	up
Indole-5,6-quinone	1.46865	4.79152e-05	0.00169713	7.3598	2.87967	up
4-Hydroxybenzyl isothiocyanate	1.31958	0.00557074	0.0311677	4.87296	2.2848	up
Peracetic acid	1.36282	0.00346941	0.0229829	6.05568	2.59829	up
Pentanal	1.41321	0.00305606	0.0211373	3.37227	1.75372	up
3,4-Dihydroxyphenylglycol O-sulfate	1.26027	0.00705875	0.0369512	5.05303	2.33715	up
Ac-Ser-Asp-Lys-Pro	1.43755	0.0008563	0.00921559	2.09209	1.06494	up
Sedoheptulose	1.45391	4.92254e-08	6.43291e-05	21.1504	4.40261	up
2-Ethyl-2-Hydroxybutyric acid	1.45261	0.00154974	0.0135885	2.88677	1.52946	up
1,2-Ethanedithiol	1.42087	4.16879e-05	0.00153613	27.5579	4.78439	up
2-Methylguanosine	1.45851	0.000378175	0.00569709	3.5477	1.82688	up
Glutaminylproline	1.3329	9.54742e-05	0.00254806	10.393	3.37754	up
Agrocybin	1.46457	1.0439e-05	0.000670771	72.0242	6.17041	up
(S)-3-Hydroxybutyric acid	1.1062	0.0467697	0.130586	2.50326	1.32381	up
Benzeneacetonitrile	1.46862	0.000110254	0.00278296	25.4933	4.67204	up
Propyl formate	1.43262	0.031716	0.101528	35.4584	5.14806	up
Edulitine	1.46052	3.88804e-05	0.00149792	2.47672	1.30843	up
Butyrylcarnitine	1.4434	0.000380065	0.00569709	10.467	3.38777	up
Brimonidine	1.39287	0.0113619	0.05061	3.42788	1.77732	up
Decitabine	1.26857	0.00674958	0.035759	3.00928	1.58942	up
2-Amino-5-phenylpyridine	1.22371	0.0267407	0.0920418	3.0873	1.62635	up
3-Mercaptolactic acid	1.25073	0.0395079	0.117322	4.99365	2.32009	up
S-Methyl methanesulfinothioate	1.42956	0.00015969	0.0035602	2.64122	1.40121	up
3-Methylbenzaldehyde	1.46819	2.09971e-06	0.000279453	4.7413	2.24528	up
Metaxalone	1.46907	2.94814e-06	0.000349952	6.59681	2.72177	up
4-(2-Amino-3-hydroxyphenyl)-2,4-dioxobutanoic acid	1.40251	0.00591201	0.0325669	5.032	2.33113	up
AlphPhosphoribosylpyrophosphoric Acid	1.43883	0.000164335	0.00361464	11.1206	3.47517	up
Cinncassiol A 19-glucoside	1.28983	0.023803	0.0856906	2.2327	1.15879	up
N-lactoyl ethanolamine phosphate	1.29483	0.0175511	0.068832	3.52571	1.81791	up
Ethyl sulfate	1.35971	0.0196324	0.0746539	3.62895	1.85955	up
1-Methylthio-2-propanone	1.37451	0.00108249	0.0105663	5.88634	2.55737	up
(10-Methoxy-1,4,14,19,19-pentamethyl-8,17-dioxo-2,7,18-trioxapentacyclo[11.9.0.03,11.05,9.014,20]docos3(11),4,9-trien-21-yl) acetate	1.39486	0.00157729	0.0137331	4.23393	2.082	up
Diacerein	1.45654	0.00100581	0.0101319	6.19681	2.63152	up
Moracin M	1.45232	8.83521e-06	0.000657699	4.90976	2.29565	up
Tamsulosin	1.16821	0.0290807	0.0965399	2.97737	1.57404	up
Risedronic acid	1.35143	0.000740435	0.00851307	13.5464	3.75983	up
Dicaffeoylputrescine	1.1697	0.0198614	0.0751345	2.41277	1.27069	up
Indolylmethyl glucosinolate	1.26872	0.0188845	0.072311	2.41768	1.27362	up
Cilazapril	1.41216	0.00811287	0.0403074	3.63557	1.86218	up
5-O-Methyllicoricidin	1.21395	0.0318201	0.101787	2.60179	1.3795	up
1,2,4-Trithiolane	1.46138	0.000157987	0.00354021	6.67552	2.73888	up
N-Demethyldiltiazem	1.30644	0.0386177	0.115611	4.73299	2.24275	up
(E)-but-2-enedioate;hydron	1.22748	0.0373193	0.113195	2.41472	1.27185	up
2,2-Dimethylglutaric acid	1.30077	0.00133457	0.012186	13.8265	3.78937	up
4-Nitrocatechol	1.10206	0.0316316	0.101406	2.90654	1.5393	up
7-Amino-4-methylcoumarin	1.46997	5.56538e-05	0.0018639	4.03448	2.01238	up
3-(2-Hydroxyphenyl)propanoic acid	1.45668	4.02171e-06	0.000430813	4.98849	2.3186	up
1-tert-butyl-3-(4-chlorophenyl)-1H-pyrazolo[3,4-d]pyrimidin-4-amine	1.4503	8.98103e-05	0.0024965	2.42234	1.2764	up
Quinoline-4-carboxylic acid	1.25405	0.0269173	0.0922031	2.19464	1.13398	up
3,5-dihydroxy-3,4-dihydro-1,4-benzothiazine	1.44159	0.00554951	0.0311519	3.50301	1.8086	up
N-Acetylaminooctanoic acid	1.46589	0.0015383	0.0135885	24.2512	4.59998	up
PE(18:0_20:4)	1.25236	0.00158301	0.0137331	8.86855	3.1487	up
alphHydroxyisobutyric acid	1.45062	3.15573e-05	0.00134563	3.65854	1.87127	up
2-Propylglutaric acid	1.39479	7.68132e-06	0.000624747	19.2113	4.26389	up
(E)-S-1-Propenyl thiosulfate	1.42353	0.0102133	0.0471683	26.2584	4.71471	up
LysoPA(8:0/0:0)	1.4518	0.000761011	0.00866033	3.47391	1.79656	up
LPA(12:0_0:0)	1.46185	0.000668283	0.00802909	3.14995	1.65533	up
Benzeneacetamide-4-O-sulphate	1.36945	0.00367093	0.023921	3.06552	1.61613	up
Asparagusic acid	1.38861	0.0054466	0.0308266	2.39185	1.25812	up
Acetimidoquinone	1.38392	0.00106924	0.0105294	9.80464	3.29347	up
Sapanisertib	1.41067	0.000651901	0.00794437	3.10496	1.63458	up
2,7-Dihydroxy-2H-1,4-benzoxazin-3(4H)-one	1.45525	0.00112776	0.0108621	15.7314	3.97557	up
Phosphohydroxypyruvic acid	1.38565	0.0091332	0.0437026	2.35227	1.23405	up
PS(18:4_22:5)	1.45537	0.0323534	0.102894	181.03	7.50009	up
Sulfite	1.23288	0.0167922	0.0667232	7.62542	2.93082	up
S-adenosylmethioninamine	1.34231	0.00468829	0.0281298	2.22415	1.15325	up
Musanolone C	1.44503	0.000268337	0.00473775	2.92693	1.54939	up
Cinncassiol D1 glucoside	1.45881	0.000287623	0.00493454	2.27353	1.18493	up
Syndesine	1.28982	0.0121581	0.0530272	4.1507	2.05336	up
Bikojic acid	1.21195	0.0414097	0.12063	2.19056	1.1313	up
N-trans-Feruloyloctopamine	1.46072	0.000311733	0.00503357	8.514	3.08984	up
4-Methylumbelliferyl glucuronide	1.39888	0.00796723	0.0398237	6.37882	2.67329	up
5-Hydroxy-6-methylidene-16-oxo-15-oxapentacyclo[9.3.2.15,8.01,10.02,8]heptadec-12-ene-9,11-dicarboxylic acid	1.40152	8.10898e-05	0.00229772	10.8838	3.44411	up
Methanol, (methyl-ONN-azoxy)-	1.35176	0.0203568	0.0763512	3.65761	1.8709	up
N-Acetyltyramine	1.43864	0.000117589	0.0029178	2.16291	1.11298	up
4-Hydroxy-2-methylquinoline	1.46803	4.18502e-06	0.000437634	2.85856	1.51529	up
Tyrphostin B42	1.45574	0.0011593	0.0110751	43.3475	5.43788	up
Maleamic acid	1.41785	0.000452436	0.00636891	3.61852	1.8554	up
CAY-10583	1.35771	0.00802371	0.0399548	3.73606	1.90152	up
4-(Methylthio)benzoic acid	1.08956	0.0276251	0.0939081	2.44278	1.28852	up
Phenyl betD-glucopyranoside	1.26415	0.0121863	0.053081	3.01453	1.59193	up
Glyceraldehyde	1.42451	0.000717598	0.00834623	3.1428	1.65205	up
L-Sorbose	1.46204	2.54765e-05	0.00114511	4.65896	2.22001	up
3-hydroxy-2-methylquinolin-4(1H)-one	1.46204	0.000476838	0.00658003	8.6275	3.10894	up
N-Formyldemecolcine	1.33218	0.0156776	0.0639332	2.01731	1.01243	up
Hymexazol	1.27224	0.0217449	0.0800535	3.23317	1.69295	up
3-Chloro-4-(2-amino-3-chlorophenyl)pyrrole	1.41801	0.0036399	0.0237893	4.85333	2.27898	up
Hydroxyquinoline	1.21009	0.0340223	0.106277	2.31623	1.21178	up
L-Allysine ethylene acetal	1.32751	0.00591307	0.0325669	3.43	1.77821	up
Linustatin	1.4449	0.00419757	0.0259293	8.88323	3.15108	up
Mecoprop-P	1.33568	0.00657135	0.0351111	2.97503	1.5729	up
Acetone	1.38896	0.00991067	0.046061	3.0191	1.59412	up
2-Hydroxyisophthalic acid	1.2815	0.025002	0.0884557	4.29723	2.10341	up
5-trans Fluprostenol	1.28754	0.00494644	0.0289664	3.47628	1.79754	up
Clitidine 5'-phosphate	1.33985	0.000326524	0.00517784	7.20815	2.84963	up
2-Furylmercury chloride	1.44619	0.00197585	0.016058	2.2813	1.18985	up
Ethadione	1.3683	0.000793663	0.00882473	9.71867	3.28076	up
Lophophorine	1.458	1.33237e-05	0.00078136	3.34997	1.74415	up
Acetic acid salicyloyl-amino-ester	1.30813	0.00281423	0.0202625	3.12008	1.64158	up
5-Hydroxy-2-methyl-1H-indole-3-carboxylic acid	1.03657	0.00778374	0.0392494	5.15872	2.36701	up
4-Hydroxyindole	1.39667	0.0032737	0.0221542	2.81156	1.49137	up
Gastrodin	1.26759	0.00176276	0.0146907	4.26505	2.09256	up
Salidroside	1.28203	0.0343002	0.106917	2.70782	1.43713	up
Spiredine	1.20113	0.010728	0.0486748	3.41182	1.77054	up
1-(5-O-phosphono-betD-ribofuranosyl)-1,4-dihydropyridine-3-carboxamide	1.34085	0.0182765	0.0705364	3.29222	1.71906	up
(S)-5-Ethenyl-2-oxazolidinethione	1.4531	0.000100327	0.00258616	27.582	4.78566	up
[(1,3-Benzodioxol-5-ylcarbonyl)amino]acetic acid	1.33424	0.00233691	0.017975	3.55549	1.83005	up
N-Nitrosomethylethylamine	1.47062	3.48805e-07	0.000114046	300.718	8.23227	up
3-Nitrofluoranthene	1.40465	0.000830806	0.00910439	2.24031	1.1637	up
1-Aminocyclohexanoic acid	1.46238	3.53143e-06	0.000404731	2.55571	1.35372	up
1,2-Diphenylhydrazine	1.35016	0.00989402	0.0460324	2.69962	1.43276	up
4-Hydroxybutyric acid	1.40168	0.000438517	0.00625314	5.02252	2.32841	up
Bisphenol A bis(2-hydroxypropyl) ether	1.40834	0.00352973	0.0232751	2.61542	1.38704	up
3-(Indol-3-yl)-2-oxobutyric acid	1.37799	0.00155209	0.0135885	2.66073	1.41182	up
3',5'-Cyclic dAMP	1.24254	0.039748	0.117716	2.73061	1.44922	up
Azimilide	1.09071	0.0490764	0.135222	2.05965	1.0424	up
Bucharaine	1.38512	0.0161117	0.0649793	2.14782	1.10287	up
(E)-2-Butenyl-4-methyl-threonine	1.45417	4.89671e-07	0.000134415	11.1022	3.47277	up
2-Methylaminoadenosine	1.44077	0.00250324	0.0188905	3.81528	1.93179	up
Fluthiacet	1.42189	0.000177043	0.00378305	3.67806	1.87894	up
Hydrocortisone sodium phosphate	1.34774	0.000735527	0.00850115	6.90749	2.78816	up
Chlorohydroquinone	1.3961	0.000625788	0.00776402	11.8141	3.56244	up
Sativanine B	1.38773	0.00384643	0.0246621	2.05869	1.04173	up
cis-Zeatin riboside monophosphate	1.42891	0.000357821	0.00557205	3.05139	1.60947	up
Betamethasone acetate	1.37932	0.00478746	0.0283759	3.19782	1.67709	up
Arsonoacetic acid	1.44365	0.00399353	0.0253462	4.85557	2.27964	up
8-Bromoguanosine-cyclic-monophosphate	1.41253	0.00266924	0.019703	15.8875	3.98982	up
Diprogulic Acid	1.46132	2.04505e-05	0.00102067	2.08715	1.06153	up
Indoximod	1.36444	0.00204297	0.016314	2.18876	1.13011	up
2-Hydroxy-4-methylpentanoic acid	1.46333	1.42366e-05	0.000812039	2.88279	1.52746	up
2-Hydroxybutanoic Acid	1.46173	5.79092e-07	0.000141752	6.77489	2.7602	up
3-Indolebutyric acid	1.37498	0.00042181	0.0061344	7.5515	2.91676	up
sn-Glycerol 3-phosphate	1.41859	0.000195699	0.00399772	3.20487	1.68027	up
N-Acetylaspartylglutamic acid	1.42982	0.00230086	0.0177912	2.10953	1.07692	up
Sulfoacetic acid	1.44056	0.000166111	0.00362965	4.16634	2.05878	up
Lipoic acid	1.28582	0.0300859	0.0985991	3.3739	1.75442	up
α-Ketoglutaric Acid	1.19197	0.0431864	0.124425	3.51236	1.81244	up
Iminodiacetic acid	1.41771	0.0152454	0.0629305	11.3562	3.50541	up
(2S,3R)-4-methylidene-2-octyl-5-oxooxolane-3-carboxylic acid	1.45912	9.3162e-06	0.000670771	2.6046	1.38106	up
4-Fumarylacetoacetic acid	1.23251	0.00302308	0.0210723	4.61727	2.20704	up
5-Acetamidovalerate	1.46965	3.59392e-06	0.000404731	6.53264	2.70767	up
2-[(4-Methoxy-1-benzouran-5-carbonyl)amino]acetic acid	1.33816	9.49249e-05	0.00254806	11.4702	3.51982	up
5,6-Dihydroxyindole-2-carboxylic acid	1.38805	0.0137771	0.0586896	2.6581	1.4104	up
Thymidine-5'-diphosphate	1.42868	0.00280343	0.0202187	3.37439	1.75463	up
PI(18:1_20:4)	1.37421	0.00150523	0.0134369	2.58591	1.37067	up
2-Benzylmalate	1.39931	0.000826809	0.00910439	2.79553	1.48312	up
Flaviolin	1.45553	0.003969	0.025227	9.78711	3.29088	up
1-phosphatidyl-1D-myo-inositol 3-phosphate	1.46653	4.44381e-06	0.000452768	12.0131	3.58653	up
2-Mercaptoethanesulfonic acid	1.35773	0.0265154	0.0914832	3.67463	1.8776	up
5,6-dihydroxy-3-methylquinolin-2(1H)-one	1.4058	0.0133435	0.0571198	4.0746	2.02666	up
N-acetyl-L-2-aminoadipic acid	1.39494	0.00014491	0.00333218	22.6772	4.50317	up
Atractyloside A	1.46763	9.98154e-06	0.000670771	2.71349	1.44015	up
Fructoselysine 6-phosphate	1.46536	1.61259e-06	0.00023141	3.99992	1.99997	up
(3-Ethenylphenyl) hydrogen sulate	1.29246	0.0020264	0.0162705	7.15109	2.83816	up
7,8-Dihydro-7,8-dihydroxykynurenic acid	1.28268	0.00259007	0.0193349	4.10574	2.03764	up
Dichloroarcyriaflavin A	1.41472	0.00199033	0.0160986	5.43523	2.44234	up
5''-Phosphoribostamycin	1.33158	0.00383664	0.0246621	3.94382	1.9796	up
2,3,4-Trioxycyclopentanone	1.28758	0.0304814	0.0988733	2.13515	1.09434	up
[(2S,3R,4R,5R)-5-[(1R,2S,3R,4R,5S,6R)-2,4-diguanidino-3,5,6-trihydroxy-cyclohexoxy]-4-[(2S,3S,4S,5R,6S)-4,5-dihydroxy-6-(hydroxymethyl)-3-(methylamino)tetrahydropyran-2-yl]oxy-3-hydroxy-2-methyl-tetrahydrofuran-3-yl]methyl dihydrogen phosphate	1.40761	0.00064677	0.00793468	5.68767	2.50784	up
1H,10H-Pyrrolo(1,2-c)purine-9,10,10-triol, 2-amino-3a,4,5,6,8,9-hexahydro-5-hydroxy-4-(hydroxymethyl)-6-imino-, 9-(hydrogen sulfate), (3aS,4R,9R,10aS)-	1.25867	0.010769	0.0487604	2.07223	1.05119	up
(1S,4aS,7S,7aR)-7-methyl-1-[(2S,3R,4S,5R,6R)-3,4,5-triacetoxy-6-(acetoxymethyl)tetrahydropyran-2-yl]oxy-1,4a,5,6,7,7hexahydrocyclopenta[c]pyran-4-carboxylic acid	1.24424	0.0424904	0.123018	2.51732	1.33189	up
2-[(7-hydroxy-1-oxo-1H-isochromen-3-yl)formamido]acetic acid	1.27641	0.015292	0.062945	2.36131	1.23959	up
